# Supplementary material for: Involvement of African patient populations in clinical trials on leprosy: a scoping review
Source: Trop Med Health. 2026 Apr 3;54:69. doi: 10.1186/s41182-026-00913-x (PMC13077914; doi:10.1186/s41182-026-00913-x)
Supplement: Supplementary file 1 — Additional file 1. [file 41182_2026_913_MOESM1_ESM.xlsx]

## Sheet: Leprosy search
Documentation: Database Leprosy Search
Date	Database	Search String	Filters	Total numbers	After duplicate removal	After titel and abstract screening	Papers with no access	Total number after screening and used for the review	Additional publications retrieved after screening
2023-07-13	InfoLep	Leprosy	Africa, Hansens disease + -vaccine -preventive chemoprophylaxis -sdr pep -prevalence of disease -dapsone -rifampicin -MDT -treatment -prednisolon -drug resistance -managment of disease complication	107	77	25		9
2023-07-13	Pubmed	*see excel sheet "Pubmed search"	clinical trial, clinical study, clinical trial, phase1. clinical trial, phase 11, clinical trial, phase III, clinical trial, phase IV, Randomized controlled trial	49	45	13		7
2023-07-13	Cochrane	leprosy AND treat* AND africa leprosy AND vaccine AND africa leprosy AND prophylaxis AND africa	Trials	42	9	2		2
2023-07-13	whoICTRP	Leprosy	phases 1-4, all 54 african countries, all recruting status	0	0	0		0
Total number				198	131	41	2	22	3

## Sheet: Pubmed search
Pubmed Database Search
Search	Query
#1	Leprosy[MeSH Terms] OR (leprosy, multibacillary[MeSH Terms]) OR (leprosy, paucibacillary[MeSH Terms]) OR (leprosy, tuberculoid[MeSH Terms]) OR (leprosy, lepromatous[MeSH Terms]) OR (leprosy, borderline[MeSH Terms]) OR (leprosy[Text Word]) OR (Hansen's disease[Text Word]) OR (Lepr*[Text Word]) OR (Lepre[Text Word]) OR (Maladie de Hansen[Text Word]) OR (Hanseniase[Text Word]) OR (Doenca de Hansen[T…
#2	Africa[MeSH Terms] OR africa[Text Word]
#3	therapeutics[MeSH Terms] OR (Vaccines[MeSH Terms]) OR (pharmaceutical preparations[MeSH Terms]) OR (Pre-Exposure Prophylaxis[MeSH Terms]) OR (Medicine[MeSH Terms]) OR (Clinical Trials, Phase I as Topic[MeSH Terms]) OR (Clinical Trials, Phase II as Topic[MeSH Terms]) OR (Clinical Trials, Phase III as Topic[MeSH Terms]) OR (Clinical Trials, Phase IV as Topic[MeSH Terms]) OR (Therapy[MeSH Subheading…
#4	#1 + #2 + #3
#5	#1 + #2 + #3 + Filters: Clinical Study, Clinical Trial, Clinical Trial, Phase I, Clinical Trial, Phase II, Clinical Trial, Phase III, Clinical Trial, Phase IV, Randomized Controlled Trial
