# Supplementary material for: Involvement of African patient populations in clinical trials on leprosy: a scoping review
Source: Trop Med Health. 2026 Apr 3;54:69. doi: 10.1186/s41182-026-00913-x (PMC13077914; doi:10.1186/s41182-026-00913-x)
Supplement: Supplementary file 3 — Additional file 3. [file 41182_2026_913_MOESM3_ESM.xlsx]

## Sheet: 1st reviewer
No.	Publication title	included (+) excluded (-)	Reason for exclusion
1	Acid-fast bacilli positivity rate and associated factors among leprosy suspected cases attending selected health facilities located in West Arsi Zone, Oromia, Ethiopia	(-)	No interventional clinical trial
2	Active Case Finding for Tuberculosis Among Community Health Workers in Nigeria	(-)	No interventional clinical trial
3	The ALERT MDT Field Evaluation Study (AMFES): a descriptive study of leprosy in Ethiopia. Patients, methods and baseline characteristics.	(-)	No interventional clinical trial
4	Anti-Microbial Resistance in Leprosy. Report of the virtual consultation	(-)	No interventional clinical trial
5	Antimicrobial treatment for early, limited Mycobacterium ulcerans infection: a randomised controlled trial	(-)	Buruli ulcer and not leprosy
6	Antimicrobial treatment for early, limited Mycobacterium ulcerans infection: a randomised controlled trial	(-)	Duplicate
7	Are 18 doses of WHO/MDT sufficient for multibacillary leprosy; results of a trial in Malawi	(+)
8	Are 18 doses of WHO/MDT sufficient for multibacillary leprosy; results of a trial in Malawi	(-)	Duplicate
9	Assessment of Level of Public Knowledge about Leprosy and its Effects on Leprosy Control Programmes in Anambra and Ebonyi States of Southeast Nigeria.	(-)	No interventional clinical trial
10	An assessment of the reported impact of the COVID-19 pandemic on leprosy services using an online survey of practitioners in leprosy referral centres.	(-)	No interventional clinical trial
11	Audio and written interventions to improve the perception of leprosy	(-)	No interventional clinical trial
12	B.C.G. vaccination of children against leprosy in Uganda: results at end of second follow-up	(+)
13	B.C.G. vaccination of children against leprosy in Uganda: results at end of second follow-up	(-)	Duplicate
14	B.C.G. vaccination of children against leprosy: first results of a trial in Uganda	(+)
15	B.C.G. vaccination of children against leprosy: first results of a trial in Uganda	(-)	Duplicate
16	B.C.G.: sibling rivalry	(-)	summary of trial, no trial itself
17	BCG re-vaccination in Malawi: 30-year follow-up of a large, randomised, double-blind, placebo-controlled trial	(+)
18	BCG re-vaccination in Malawi: 30-year follow-up of a large, randomised, double-blind, placebo-controlled trial.	(-)	Duplicate
19	BCG vaccination in leprosy	(-)	No interventional clinical trial
20	BCG vaccination in mycobacterial infections	(-)	No interventional clinical trial
21	BCG vaccination of children against leprosy in Uganda: final results	(+)
22	Beta-Lactam Containing Regimen for the Shortening of Buruli Ulcer Disease Therapy	(-)	Buruli ulcer and not leprosy
23	Cardiovascular disease risk factors and markers of oxidative stress and DNA damage in leprosy patients in Southern Nigeria.	(-)	No interventional clinical trial
24	The Changing Landscape for Stroke Prevention in AF: findings From the GLORIA-AF Registry Phase 2	(-)	No interventional clinical trial
25	[Clinical and paraclinical aspects of secondary drug resistance to 4-4' diaminodiphenylsulfone in a population of leprosy patients in Bamako, Republic of Mali].	(-)	No interventional clinical trial
26	A clinical trial of sulforthomidine ('Fanasil' Roche) in lepromatous leprosy	(+)
27	A cluster randomized trial for improving mental health and well-being of persons affected by leprosy or buruli ulcer in Nigeria: a study protocol	(-)	No interventional clinical trial
28	A cluster randomized trial for improving mental health and well-being of persons affected by leprosy or buruli ulcer in Nigeria: A study protocol	(-)	Duplicate
29	Clustering of leprosy beyond the household level in a highly endemic setting on the Comoros, an observational study.	(-)	No interventional clinical trial
30	Clustering of leprosy beyond the household level in a highly endemic setting on the Comoros, an observational study.	(-)	Duplicate
31	Clustering of leprosy beyond the household level in a highly endemic setting on the Comoros, an observational study.	(-)	Duplicate
32	Common skin diseases in Africa : an illustrated guide	(-)	No interventional clinical trial
33	Comparison of 3 therapeutic regimens in paucibacillary leprosy. Preliminary note	(-)	Not the full results
34	[Comparison of 3 therapeutic regimens in paucibacillary leprosy. Preliminary note]	(-)	Duplicate
35	Comparison of 8 weeks standard treatment (rifampicin plus clarithromycin) vs. 4 weeks standard plus amoxicillin/clavulanate treatment [RC8 vs. RCA4] to shorten Buruli ulcer disease therapy (the BLMs4BU trial): study protocol for a randomized controlled multi-centre trial in Benin	(-)	Buruli ulcer and not leprosy
36	Comparison of Efficacy and Safety of Ciclosporin to Prednisolone in the Treatment of Erythema Nodosum Leprosum: two Randomised, Double Blind, Controlled Pilot Studies in Ethiopia	(+)
37	Comparison of Efficacy and Safety of Ciclosporin to Prednisolone in the Treatment of Erythema Nodosum Leprosum: two Randomised, Double Blind, Controlled Pilot Studies in Ethiopia	(-)	Duplicate
38	Comparison of Efficacy and Safety of Ciclosporin to Prednisolone in the Treatment of Erythema Nodosum Leprosum: Two Randomised, Double Blind, Controlled Pilot Studies in Ethiopia	(-)	Duplicate
39	Comparison of Efficacy and Safety of Ciclosporin to Prednisolone in the Treatment of Erythema Nodosum Leprosum: Two Randomised, Double Blind, Controlled Pilot Studies in Ethiopia.	(-)	Duplicate
40	A comparison of the incidence of type 2 reactions in lepromatous leprosy with two regimens of treatment	(+)
41	Complement C1q expression in Erythema nodosum leprosum.	(-)	No interventional clinical trial
42	A comprehensive research agenda for zero leprosy	(-)	No interventional clinical trial
43	A comprehensive research agenda for zero leprosy	(-)	Duplicate
44	A comprehensive research agenda for zero leprosy	(-)	Duplicate
45	A comprehensive research agenda for zero leprosy	(-)	Duplicate
46	The control of neuritis in leprosy with clofazimine	should be included?
47	A controlled therapeutic trial in paucibacillary leprosy comparing a single dose of rifampicin with a single dose of rifampicin followed by one year of daily dapsone. The Collaborative Study Group for the Treatment of Leprosy in Zaire	(+)
48	A controlled therapeutic trial in paucibacillary leprosy comparing a single dose of rifampicin with a single dose of rifampicin followed by one year of daily dapsone. The Collaborative Study Group for the Treatment of Leprosy in Zaire	(-)	Duplicate
49	Cost-effective footwear for leprosy control programmes: a study in rural Ethiopia	(-)	no interventional clinical trial
50	Dapsone-resistant leprosy in a population of Bamako (Mali).	(-)	resistance trial
51	Design and execution of a public randomization ceremony to enhance stakeholder engagement within a cluster randomized trial to improve tuberculosis diagnosis in Uganda	(-)	no interventional clinical trial
52	Determining factors of non-compliance among patients undergoing polychemotherapy in the district of Bamako (Mali)	(-)	no interventional clinical trial
53	[Determining factors of non-compliance among patients undergoing polychemotherapy in the district of Bamako (Mali)]	(-)	Duplicate
54	Does giving a second BCG vaccination or adding a leprosy vaccine to BCG vaccination provide additional protection against leprosy and tuberculosis, compared with giving a single BCG vaccination?	(-)	Results were publishes in BCG re-vaccination in Malawi: 30-year follow-up of a large, randomised, double-blind, placebo-controlled trial
55	Drugs Susceptibility Testing in Leprosy Patients from Côte d’Ivoire Reveals Multidrugs Resistance Combination Cases to Dapsone, Rifampicin and Ofloxacin	(-)	No interventional clinical trial
56	Drugs Susceptibility Testing in Leprosy Patients from Côte d’Ivoire Reveals Multidrugs Resistance Combination Cases to Dapsone, Rifampicin and Ofloxacin	(-)	Duplicate
57	The effect of BCG revaccination on all-cause mortality beyond infancy: 30-year follow-up of a population-based, double-blind, randomised placebo-controlled trial in Malawi	(-)	Duplicate
58	The effect of BCG revaccination on all-cause mortality beyond infancy: 30-year follow-up of a population-based, double-blind, randomised placebo-controlled trial in Malawi	(-)	Duplicate
59	The effect of BCG revaccination on all-cause mortality beyond infancy: 30-year follow-up of a population-based, double-blind, randomised placebo-controlled trial in Malawi.	(-)	Duplicate
60	Effect of BCG vaccination on leprosy in Kenya.	(-)	No interventional clinical trial
61	Effectiveness of community-based directly observed treatment for tuberculosis in an urban setting in Tanzania: a randomised controlled trial	(-)	tuberculosis and not leprosy
62	The Effects of Prednisolone Treatment on Cytokine Expression in Patients with Erythema Nodosum Leprosum Reactions.	(-)	no interventional clinical trial
63	The effects of prednisolone treatment on serological responses and lipid profiles in Ethiopian leprosy patients with Erythema Nodosum Leprosum reactions.	(-)	No interventional clinical trial
64	The effects of prednisolone treatment on serological responses and lipid profiles in Ethiopian leprosy patients with Erythema Nodosum Leprosum reactions.	(-)	Duplicate
65	Ending the neglect to attain the sustainable development goals: a strategic framework for integrated control and management of skin-related neglected tropical diseases	(-)	No interventional clinical trial
66	Ending the neglect to attain the sustainable development goals: a strategic framework for integrated control and management of skin-related neglected tropical diseases	(-)	Duplicate
67	EnDPoINT: protocol for an implementation research study to integrate a holistic package of physical health, mental health and psychosocial care for podoconiosis, lymphatic filariasis and leprosy into routine health services in Ethiopia.	(-)	No interventional clinical trial
68	Enhancing Tuberculosis Case-Finding: a Case of Quality Improvement Initiative in Tanzania	(-)	tuberculosis and not leprosy
69	Epidemiological trends of leprosy and case detection delay in East Hararghe Zone, Ethiopia: A baseline survey	(-)	No interventional clinical trial
70	Evaluating the safety, tolerability, pharmacokinetics and efficacy of clofazimine in cryptosporidiosis (CRYPTOFAZ): study protocol for a randomized controlled trial	(-)	not leprosy but cryptosporidiosis
71	Evaluating the safety, tolerability, pharmacokinetics and efficacy of clofazimine in cryptosporidiosis (CRYPTOFAZ): study protocol for a randomized controlled trial	(-)	Duplicate
72	Evaluation of a new fixed duration (12 weeks) multi-drug regimen of bactericidal drugs in multibacillary leprosy	(-)	Not in Africa, author was not reachable
73	Evaluation of a new fixed duration (12 weeks) multi-drug regimen of bactericidal drugs in multibacillary leprosy	(-)	Duplicate
74	Evaluation of modified short course chemotherapy in active pulmonary tuberculosis patients with human immunodeficiency virus infection in University College Hospital, Ibadan, Nigeria--a preliminary report	(-)	tuberculosis and not leprosy
75	Exploration Of Renal Function In Leprosy Patients Under Treatment And Those Who Have Undergone Anti-Leprosy Treatment At The OUIDAH Leprosy Treatment Center (BENIN)	(-)	no interventional clinical trial
76	Exploring clustering of leprosy in the Comoros and Madagascar: a geospatial analysis.	(-)	No interventional clinical trial
77	A family-based intervention for prevention and self-management of disabilities due to leprosy, podoconiosis and lymphatic filariasis in Ethiopia: A proof of concept study.	(-)	No interventional clinical trial
78	A family-based intervention for prevention and self-management of disabilities due to leprosy, podoconiosis and lymphatic filariasis versus usual care in Ethiopia: cluster-randomized controlled trial	(-)	no interventional clinical trial
79	Family-based intervention for prevention and self-management of disabilities due to leprosy, podoconiosis and lymphatic filariasis versus usual care in Ethiopia: study protocol for a cluster-randomised controlled trial	(-)	Duplicate
80	Family-based intervention for prevention and self-management of disabilities due to leprosy, podoconiosis and lymphatic filariasis versus usual care in Ethiopia: study protocol for a cluster-randomised controlled trial	(-)	Duplicate
81	Family-based intervention for prevention and self-management of disabilities due to leprosy, podoconiosis and lymphatic filariasis versus usual care in Ethiopia: study protocol for a cluster-randomised controlled trial.	(-)	Duplicate
82	Field evaluation of WHO-MDT of fixed duration at ALERT, Ethiopia: the AMFES project--I. MDT course completion, case-holding and another score for disability grading.	(-)	No interventional clinical trial
83	A field trial among leprosy patients in Nigeria with depot injections of dapsone and monoacetyldapsone	(+)
84	Four years' experience with dapsone as prophylaxis against leprosy.	(+)
85	Fungal carriage and infection among leprosy patients in Sudan	(-)	No interventional clinical trial
86	Global consultation of National Leprosy Programme managers, partners and affected persons on Global Leprosy Strategy 2021–2030: Report of the virtual meeting 26-30 October 2020	(-)	No interventional clinical trial
87	Global consultation of National Leprosy Programme managers, partners and affected persons on Global Leprosy Strategy 2021–2030: Report of the virtual meeting 26-30 October 2020	(-)	Duplicate
88	How much has been achieved to prevent and control leprosy in Malawi since 2012?	(-)	No interventional clinical trial
89	Human immunodeficiency virus and Treponema pallidum infections in Nigerian patients with leprosy	(-)	No interventional clinical trial
90	Human immunodeficiency virus and Treponema pallidum infections in Nigerian patients with leprosy	(-)	Duplicate
91	The impact of MDT implementation in the Tanzania National TB-Leprosy Programme.	(-)	No interventional clinical trial
92	Importance of consultations using mobile teams in the screening and treatment of neglected tropical skin diseases in Benin.	(-)	No interventional clinical trial
93	Inequities towards leprosy-affected people: A challenge during COVID-19 pandemic.	(-)	No interventional clinical trial
94	Investigating drug resistance of Mycobacterium leprae in the Comoros: an observational deep-sequencing study	(-)	No interventional clinical trial
95	Investigating drug resistance of Mycobacterium leprae in the Comoros: an observational deep-sequencing study.	(-)	Duplicate
96	Isolation, Control and Rehabilitation: A Social and Medical History of Leprosy Treatment and Leprosaria in Cameroon, 1916-1975	(-)	No interventional clinical trial
97	Knowledge of and attitude toward leprosy in a leprosy endemic district, Eastern Ethiopia: a community-based study	(-)	No interventional clinical trial
98	Leprosy control in Uganda; duration of treatment of inpatients and outpatients.	(-)	No interventional clinical trial
99	Leprosy control in Uganda.	(-)	no interventional clinical trial
100	Leprosy epidemiological trends and diagnosis delay in three districts of Tanzania: A baseline study	(-)	No interventional clinical trial
101	Leprosy in Malawi. 2. Background, design and prospects of the Karonga Prevention Trial, a leprosy vaccine trial in northern Malawi	(-)	no interventional clinical trial
102	Leprosy in Malawi. 2. Background, design and prospects of the Karonga Prevention Trial, a leprosy vaccine trial in northern Malawi	(-)	Duplicate
103	Leprosy indicators and diagnosis delay in Mogovolas, Meconta and Murrupula district of Nampula Province, Mozambique: A baseline survey	(-)	No interventional clinical trial
104	Leprosy policy in Uganda.	(-)	No interventional clinical trial
105	Leprosy Post-Exposure Prophylaxis (LPEP) programme: study protocol for evaluating the feasibility and impact on case detection rates of contact tracing and single dose rifampicin.	(-)	no interventional clinical trial
106	Leprosy Post-Exposure Prophylaxis (LPEP) programme: study protocol for evaluating the feasibility and impact on case detection rates of contact tracing and single dose rifampicin.	(-)	Duplicate
107	Leprosy Post-Exposure Prophylaxis (LPEP) programme: study protocol for evaluating the feasibility and impact on case detection rates of contact tracing and single dose rifampicin.	(-)	Duplicate
108	The Leprosy Post-Exposure Prophylaxis (LPEP) programme: update and interim analysis	(-)	not final results
109	Leprosy post-exposure prophylaxis with single-dose rifampicin (LPEP): an international feasibility programme.	(-)	No interventional clinical trial
110	Leprosy post-exposure prophylaxis with single-dose rifampicin (LPEP): an international feasibility programme.	(-)	Duplicate
111	Leprosy post-exposure prophylaxis with single-dose rifampicin (LPEP): an international feasibility programme.	(-)	Duplicate
112	Leptin receptor gene (A/G) polymorphism rs1137101 and renal cell carcinoma	(-)	No interventional clinical trial
113	The long-term impact of the Leprosy Post-Exposure Prophylaxis (LPEP) program on leprosy incidence: A modelling study.	(-)	No interventional clinical trial
114	Longitudinal immune profiles in type 1 leprosy reactions in Bangladesh, Brazil, Ethiopia and Nepal	(-)	No interventional clinical trial
115	Magnitude of Disability and Associated Factors among Patients in Boru Meda Hospital, South Wollo Zone, Amhara Region, Ethiopia.	(-)	no leprosy
116	Management of severe strongyloidiasis attended at reference centers in Spain	(-)	not Africa
117	Methotrexate and prednisolone study in erythema nodosum leprosum (MaPs in ENL) protocol: a double-blind randomised clinical trial	(-)	No interventional clinical trial (protocol)
118	Methotrexate and prednisolone study in erythema nodosum leprosum (MaPs in ENL) protocol: a double-blind randomised clinical trial	(-)	Duplicate
119	Modified short-course chemotherapy of pulmonary tuberculosis in Ibadan, Nigeria--a preliminary report	(-)	tuberculosis and not leprosy
120	Modified short-course chemotherapy of pulmonary tuberculosis in Ibadan, Nigeria--a preliminary report	(-)	Duplicate
121	Multidrug therapy for treatment of paucibacillary leprosy in western Kenya--preliminary communications	(+)
122	Multidrug therapy for treatment of paucibacillary leprosy in western Kenya--preliminary communications	(-)	Duplicate
123	Mycobacterium leprae: Pathogenesis, diagnosis, and treatment options.	(-)	no interventional clinical trial
124	Mycobacterium leprae: Pathogenesis, diagnosis, and treatment options.	(-)	Duplicate
125	Mycobacterium leprae: Pathogenesis, diagnosis, and treatment options.	(-)	Duplicate
126	New development in leprosy control and the issues of integration	(-)	No interventional clinical trial
127	[Nursing perspective on the care of people with leprosy in Ivory Coast].	(-)	No interventional clinical trial
128	Operational barriers to the implementation of multidrug therapy and leprosy elimination in Cameroon.	(-)	No interventional clinical trial
129	PEP4LEP - Chemoprophylaxis for leprosy: comparing the effectiveness and feasibility of a skin camp intervention to a health centre-based intervention	(-)	No interventional clinical trial
130	PEP4LEP study protocol: integrated skin screening and SDR-PEP administration for leprosy prevention: comparing the effectiveness and feasibility of a community-based intervention to a health centre-based intervention in Ethiopia, Mozambique and Tanzania	(-)	no interventional clinical trial
131	PEP4LEP study protocol: integrated skin screening and SDR-PEP administration for leprosy prevention: comparing the effectiveness and feasibility of a community-based intervention to a health centre-based intervention in Ethiopia, Mozambique and Tanzania.	(-)	Duplicate
132	PEP4LEP study protocol: integrated skin screening and SDR-PEP administration for leprosy prevention: comparing the effectiveness and feasibility of a community-based intervention to a health centre-based intervention in Ethiopia, Mozambique and Tanzania.	(-)	Duplicate
133	Performance of general health workers in leprosy control activities at public health facilities in Amhara and Oromia States, Ethiopia	(-)	No interventional clinical trial
134	Persisting Mycobacterium leprae among THELEP trial patients in Bamako and Chingleput. Subcommittee on Clinical Trials of the Chemotherapy of Leprosy (THELEP) Scientific Working Group of the UNDP/World Bank/WHO Special Programme for Research and Training in Tropical Diseases	(-)	part of "The THELEP controlled clinical trials in lepromatous leprosy"
135	Phylogenomics and antimicrobial resistance of the leprosy bacillus Mycobacterium leprae.	(-)	No interventional clinical trial
136	Phylogenomics and antimicrobial resistance of the leprosy bacillus Mycobacterium leprae.	(-)	Duplicate
137	Phylogenomics and antimicrobial resistance of the leprosy bacillus Mycobacterium leprae.	(-)	Duplicate
138	Post ExpOsure Prophylaxis for LEprosy in the Comoros and Madagascar	(-)	publication not found
139	Potential role of dermatologists and dermatological services in developing and sustaining the leprosy control referral system in resource constrained settings.	(-)	No interventional clinical trial
140	Preliminary report on sulphetrone therapy in lepromatous children.	(+)
141	Primary and secondary dapsone resistance of M. leprae in Martinique, Guadeloupe, New Caledonia, Tahiti, Senegal, and Paris between 1980 and 1985.	(-)	not in Africa
142	Primary dapsone resistance in Bamako and Chingleput: final report; THELEP. Subcommittee on Clinical Trials of the Chemotherapy of Leprosy (THELEP) Scientific Working Group of the UNDP/World Bank/WHO Special Programme for Research and Training in Tropical Diseases	(-)	No interventional clinical trial
143	[Problems in designing a protocol for a leprosy vaccine trial. (author's transl)]	(-)	No interventional clinical trial
144	Prospects for sustaining leprosy control in Uganda.	(-)	No interventional clinical trial
145	Protective efficacy of BCG against leprosy in Northern Malawi.	(-)	no interventional clinical trial
146	Protocol, rationale and design of BE-PEOPLE (Bedaquiline enhanced exposure prophylaxis for LEprosy in the Comoros): a cluster randomized trial on effectiveness of rifampicin and bedaquiline as post-exposure prophylaxis of leprosy contacts	(-)	no interventional clinical trial
147	Protocol, rationale and design of BE-PEOPLE (Bedaquiline enhanced exposure prophylaxis for LEprosy in the Comoros): a cluster randomized trial on effectiveness of rifampicin and bedaquiline as post-exposure prophylaxis of leprosy contacts	(-)	Duplicate
148	Protocol, rationale and design of BE-PEOPLE (Bedaquiline enhanced exposure prophylaxis for LEprosy in the Comoros): a cluster randomized trial on effectiveness of rifampicin and bedaquiline as post-exposure prophylaxis of leprosy contacts	(-)	Duplicate
149	Protocol, rationale and design of BE-PEOPLE (Bedaquiline enhanced exposure prophylaxis for LEprosy in the Comoros): a cluster randomized trial on effectiveness of rifampicin and bedaquiline as post-exposure prophylaxis of leprosy contacts	(-)	Duplicate
150	Protocol, rationale and design of BE-PEOPLE (Bedaquiline enhanced exposure prophylaxis for LEprosy in the Comoros): a cluster randomized trial on effectiveness of rifampicin and bedaquiline as post-exposure prophylaxis of leprosy contacts	(-)	Duplicate
151	Protocol, rationale and design of PEOPLE (Post ExpOsure Prophylaxis for LEprosy in the Comoros and Madagascar): a cluster randomized trial on effectiveness of different modalities of implementation of post-exposure prophylaxis of leprosy contacts	(-)	Duplicate
152	Protocol, rationale and design of PEOPLE (Post ExpOsure Prophylaxis for LEprosy in the Comoros and Madagascar): a cluster randomized trial on effectiveness of different modalities of implementation of post-exposure prophylaxis of leprosy contacts	(-)	Duplicate
153	Protocol, rationale and design of PEOPLE (Post ExpOsure Prophylaxis for LEprosy in the Comoros and Madagascar): a cluster randomized trial on effectiveness of different modalities of implementation of post-exposure prophylaxis of leprosy contacts	(-)	Duplicate
154	Protocol, rationale and design of PEOPLE (Post ExpOsure Prophylaxis for LEprosy in the Comoros and Madagascar): a cluster randomized trial on effectiveness of different modalities of implementation of post-exposure prophylaxis of leprosy contacts	(-)	Duplicate
155	Protocol, rationale and design of PEOPLE (Post ExpOsure Prophylaxis for LEprosy in the Comoros and Madagascar): a cluster randomized trial on effectiveness of different modalities of implementation of post-exposure prophylaxis of leprosy contacts	(-)	Duplicate
156	The psychosocial needs of leprosy patients	(-)	No interventional clinical trial
157	A qualitative study on the implementation of a holistic care package for control and management of lymphoedema: experience from a pilot intervention in northern Ethiopia.	(-)	No interventional clinical trial
158	Randomised controlled trial of single BCG, repeated BCG, or combined BCG and killed Mycobacterium leprae vaccine for prevention of leprosy and tuberculosis in Malawi. Karonga Prevention Trial Group	(+)
159	Randomised controlled trial of single BCG, repeated BCG, or combined BCG and killed Mycobacterium leprae vaccine for prevention of leprosy and tuberculosis in Malawi. Karonga Prevention Trial Group	(-)	Duplicate
160	Randomised controlled trial of single BCG, repeated BCG, or combined BCG and killed Mycobacterium leprae vaccine for prevention of leprosy and tuberculosis in Malawi. Karonga Prevention Trial Group.	(-)	Duplicate
161	Randomised controlled trial of single BCG, repeated BCG, or combined BCG and killed Mycobacterium leprae vaccine for prevention of leprosy and tuberculosis in Malawi. Karonga Prevention Trial Group.	(-)	Duplicate
162	A Randomized Controlled Double Blind Trial of Ciclosporin versus Prednisolone in the Management of Leprosy Patients with New Type 1 Reaction, in Ethiopia	(+)
163	A Randomized Controlled Double Blind Trial of Ciclosporin versus Prednisolone in the Management of Leprosy Patients with New Type 1 Reaction, in Ethiopia	(-)	Duplicate
164	Reaching those at risk: Active case detection of leprosy and contact tracing at Kokosa, a hot spot district in Ethiopia	(-)	No interventional clinical trial
165	Relapses among leprosy patients treated with multidrug therapy: experience in the leprosy control program of the All Africa Leprosy and Rehabilitation Training Center (ALERT) in Ethiopia; practical difficulties with diagnosing relapses; operational proced	(-)	No interventional clinical trial
166	Relationship between leptin G2548A and leptin receptor Q223R gene polymorphisms and obesity and metabolic syndrome risk in Tunisian volunteers	(-)	No interventional clinical trial
167	Report of combined therapy in leprosy with rifampicin and isoprodian conducted at the Bisidimo-center, Ethiopia	(+)
168	Report on five years of operation of a leprosy control scheme in the west nile district of Uganda.	(-)	No interventional clinical trial
169	Rifampicin and clarithromycin (extended release) versus rifampicin and streptomycin for limited Buruli ulcer lesions: a randomised, open-label, non-inferiority phase 3 trial	(-)	Buruli ulcer and not leprosy
170	Rifampicin and clarithromycin (extended release) versus rifampicin and streptomycin for limited Buruli ulcer lesions: a randomised, open-label, non-inferiority phase 3 trial	(-)	Duplicate
171	Shortening Buruli Ulcer treatment: WHO recommended vs. a novel beta-lactam-containing therapy - Phase III evaluation in West Africa	(-)	Buruli ulcer and not leprosy
172	Some principles and suggested methods of leprosy control in eastern Uganda.	(-)	No interventional clinical trial
173	Strategies for the early detection of leprosy contacts in South Ethiopia	(-)	No interventional clinical trial
174	A study of type 2 reactions in lepromatous leprosy	(-)	retrospective trial
175	[Summary of the experimental protocols for polychemotherapy of leprosy undertaken since 1977 at the Institut Marchoux, Bamako. Results as of 31 December, 1985]	(-)	No interventional clinical trial
176	The THELEP controlled clinical trials in lepromatous leprosy	(+)
177	The THELEP controlled clinical trials in lepromatous leprosy	(-)	Duplicate
178	Towards zero leprosy. Global leprosy (‎Hansen’s Disease)‎ strategy 2021–2030	(-)	No interventional clinical trial
179	Towards zero leprosy. Global leprosy (‎Hansen’s Disease)‎ strategy 2021–2030	(-)	Duplicate
180	Towards zero leprosy. Global leprosy (‎Hansen’s Disease)‎ strategy 2021–2030	(-)	Duplicate
181	Towards zero leprosy. Global leprosy (‎Hansen’s Disease)‎ strategy 2021–2030	(-)	Duplicate
182	Towards zero leprosy. Global leprosy (‎Hansen’s Disease)‎ strategy 2021–2030	(-)	Duplicate
183	Towards zero leprosy. Global leprosy (‎Hansen’s Disease)‎ strategy 2021–2030	(-)	Duplicate
184	Transmission of Drug-Resistant Leprosy in Guinea-Conakry Detected Using Molecular Epidemiological Approaches.	(-)	No interventional clinical trial
185	The Uganda leprosy control scheme.	(-)	No interventional clinical trial
186	Use of honey for the treatment of leprosy ulcer	(-)	No interventional clinical trial
187	Utility of a Mycobacterium leprae molecular viability assay for clinical leprosy: An analysis of cases from the Philippines, Ethiopia, and Nepal	(-)	No interventional clinical trial
188	Vaccination against leprosy.	(-)	No interventional clinical trial
189	Vaccination against leprosy.	(-)	Duplicate
190	Vaccine trials in leprosy--Venezuela, Malawi and India	(-)	No interventional clinical trial
191	Vaccine trials in leprosy--Venezuela, Malawi and India	(-)	Duplicate
192	Vaccine trials in leprosy--Venezuela, Malawi and India.	(-)	Duplicate
193	Vaccines against leprosy	(-)	No interventional clinical trial
194	Vaccines against leprosy	(-)	Duplicate
195	Value of thermal sensibility testing in leprosy diagnosis in the field--field trial of a pocket device	(-)	No interventional clinical trial
196	Viability and drug sensitivity of M. leprae isolated from long-term WHO/MDT treated multibacillary leprosy patients	(-)	No interventional clinical trial
197	Viability and drug sensitivity of M. leprae isolated from long-term WHO/MDT treated multibacillary leprosy patients	(-)	Duplicate
198	A Controlled Clinical Trial of Continuous and Intermittent Rifampicin Therapy During an Initial Three Months Period in Lepromatous leprosy: Final Analysis	(+)	additional publication found later on
199	Follow-up on short-course 2 months' rifampicin treatment of paucibacillary leprosy	(+)	additional publication found later on
200	Evaluation of five treatment regimens, using either Dapsone monotherapy or several doses of Rifampicin in the treatment of paucibacillary leprosy	(+)
201	Response to ciclosporin treatment in Ethiopian and Nepali patients with severe leprosy Type 1 reactions	(+)	additional publication found later on

## Sheet: 2nd reviewer
No.	Publication title	included (+) excluded (-)	Reason for exclusion
1	Acid-fast bacilli positivity rate and associated factors among leprosy suspected cases attending selected health facilities located in West Arsi Zone, Oromia, Ethiopia	excluded	not a clinical trial
2	Active Case Finding for Tuberculosis Among Community Health Workers in Nigeria	excluded	not about leprosy
3	The ALERT MDT Field Evaluation Study (AMFES): a descriptive study of leprosy in Ethiopia. Patients, methods and baseline characteristics.	excluded	descriptive study
4	Anti-Microbial Resistance in Leprosy. Report of the virtual consultation	excluded	report
5	Antimicrobial treatment for early, limited Mycobacterium ulcerans infection: a randomised controlled trial	excluded	about buruli ulcer
6	Antimicrobial treatment for early, limited Mycobacterium ulcerans infection: a randomised controlled trial	excluded	about buruli ulcer
7	Are 18 doses of WHO/MDT sufficient for multibacillary leprosy; results of a trial in Malawi	included
8	Are 18 doses of WHO/MDT sufficient for multibacillary leprosy; results of a trial in Malawi	excluded	duplicate
9	Assessment of Level of Public Knowledge about Leprosy and its Effects on Leprosy Control Programmes in Anambra and Ebonyi States of Southeast Nigeria.	excluded	title: not a trial
10	An assessment of the reported impact of the COVID-19 pandemic on leprosy services using an online survey of practitioners in leprosy referral centres.	excluded	title: not a trial
11	Audio and written interventions to improve the perception of leprosy	excluded	title: not a trial
12	B.C.G. vaccination of children against leprosy in Uganda: results at end of second follow-up	included
13	B.C.G. vaccination of children against leprosy in Uganda: results at end of second follow-up	excluded	duplicate
14	B.C.G. vaccination of children against leprosy: first results of a trial in Uganda	included
15	B.C.G. vaccination of children against leprosy: first results of a trial in Uganda	excluded	duplicate
16	B.C.G.: sibling rivalry	cant find paper/abstract
17	BCG re-vaccination in Malawi: 30-year follow-up of a large, randomised, double-blind, placebo-controlled trial	included
18	BCG re-vaccination in Malawi: 30-year follow-up of a large, randomised, double-blind, placebo-controlled trial.	excluded	duplicate
19	BCG vaccination in leprosy	excluded	full paper: a review	of 4papers which I don’t believe have been included in the review: uganda, new guinea and r/o india
20	BCG vaccination in mycobacterial infections	excluded	full paper: more of a review
21	BCG vaccination of children against leprosy in Uganda: final results	included
22	Beta-Lactam Containing Regimen for the Shortening of Buruli Ulcer Disease Therapy	excluded	title: about buruli ulcer
23	Cardiovascular disease risk factors and markers of oxidative stress and DNA damage in leprosy patients in Southern Nigeria.	excluded	title: not a clinical trial
24	The Changing Landscape for Stroke Prevention in AF: findings From the GLORIA-AF Registry Phase 2	excluded	title: not a clinical trial
25	[Clinical and paraclinical aspects of secondary drug resistance to 4-4' diaminodiphenylsulfone in a population of leprosy patients in Bamako, Republic of Mali].	excluded	title: observational study
26	A clinical trial of sulforthomidine ('Fanasil' Roche) in lepromatous leprosy	included
27	A cluster randomized trial for improving mental health and well-being of persons affected by leprosy or buruli ulcer in Nigeria: a study protocol	excluded	title: about buruli ulcer
28	A cluster randomized trial for improving mental health and well-being of persons affected by leprosy or buruli ulcer in Nigeria: A study protocol	excluded	duplicate
29	Clustering of leprosy beyond the household level in a highly endemic setting on the Comoros, an observational study.	excluded	title: observational study
30	Clustering of leprosy beyond the household level in a highly endemic setting on the Comoros, an observational study.	excluded	duplicate
31	Clustering of leprosy beyond the household level in a highly endemic setting on the Comoros, an observational study.	excluded	duplicate
32	Common skin diseases in Africa : an illustrated guide	excluded	title: not a trial
33	Comparison of 3 therapeutic regimens in paucibacillary leprosy. Preliminary note	included
34	[Comparison of 3 therapeutic regimens in paucibacillary leprosy. Preliminary note]	excluded	duplicate
35	Comparison of 8 weeks standard treatment (rifampicin plus clarithromycin) vs. 4 weeks standard plus amoxicillin/clavulanate treatment [RC8 vs. RCA4] to shorten Buruli ulcer disease therapy (the BLMs4BU trial): study protocol for a randomized controlled multi-centre trial in Benin	excluded	title: about buruli ulcer
36	Comparison of Efficacy and Safety of Ciclosporin to Prednisolone in the Treatment of Erythema Nodosum Leprosum: two Randomised, Double Blind, Controlled Pilot Studies in Ethiopia	included
37	Comparison of Efficacy and Safety of Ciclosporin to Prednisolone in the Treatment of Erythema Nodosum Leprosum: two Randomised, Double Blind, Controlled Pilot Studies in Ethiopia	excluded	duplicate
38	Comparison of Efficacy and Safety of Ciclosporin to Prednisolone in the Treatment of Erythema Nodosum Leprosum: Two Randomised, Double Blind, Controlled Pilot Studies in Ethiopia	excluded	duplicate
39	Comparison of Efficacy and Safety of Ciclosporin to Prednisolone in the Treatment of Erythema Nodosum Leprosum: Two Randomised, Double Blind, Controlled Pilot Studies in Ethiopia.	excluded	duplicate
40	A comparison of the incidence of type 2 reactions in lepromatous leprosy with two regimens of treatment	I think it should be included
41	Complement C1q expression in Erythema nodosum leprosum.	excluded	title: not a clinical trial
42	A comprehensive research agenda for zero leprosy	excluded	title: not a clinical trial
43	A comprehensive research agenda for zero leprosy	excluded	title: not a clinical trial
44	A comprehensive research agenda for zero leprosy	excluded	title: not a clinical trial
45	A comprehensive research agenda for zero leprosy	excluded	title: not a clinical trial
46	The control of neuritis in leprosy with clofazimine	I think it should be included
47	A controlled therapeutic trial in paucibacillary leprosy comparing a single dose of rifampicin with a single dose of rifampicin followed by one year of daily dapsone. The Collaborative Study Group for the Treatment of Leprosy in Zaire	included
48	A controlled therapeutic trial in paucibacillary leprosy comparing a single dose of rifampicin with a single dose of rifampicin followed by one year of daily dapsone. The Collaborative Study Group for the Treatment of Leprosy in Zaire	excluded	duplicate
49	Cost-effective footwear for leprosy control programmes: a study in rural Ethiopia	excluded	non pharmacological
50	Dapsone-resistant leprosy in a population of Bamako (Mali).	excluded	resistance testing
51	Design and execution of a public randomization ceremony to enhance stakeholder engagement within a cluster randomized trial to improve tuberculosis diagnosis in Uganda	excluded	not a clinical trial
52	Determining factors of non-compliance among patients undergoing polychemotherapy in the district of Bamako (Mali)	excluded	not a clinical trial
53	[Determining factors of non-compliance among patients undergoing polychemotherapy in the district of Bamako (Mali)]	excluded	duplicate
54	Does giving a second BCG vaccination or adding a leprosy vaccine to BCG vaccination provide additional protection against leprosy and tuberculosis, compared with giving a single BCG vaccination?	cant find abstract or paper
55	Drugs Susceptibility Testing in Leprosy Patients from Côte d’Ivoire Reveals Multidrugs Resistance Combination Cases to Dapsone, Rifampicin and Ofloxacin	excluded	full paper: not a clinical trial
56	Drugs Susceptibility Testing in Leprosy Patients from Côte d’Ivoire Reveals Multidrugs Resistance Combination Cases to Dapsone, Rifampicin and Ofloxacin	excluded	duplicate
57	The effect of BCG revaccination on all-cause mortality beyond infancy: 30-year follow-up of a population-based, double-blind, randomised placebo-controlled trial in Malawi	should probably be included
58	The effect of BCG revaccination on all-cause mortality beyond infancy: 30-year follow-up of a population-based, double-blind, randomised placebo-controlled trial in Malawi	excluded	duplicate
59	The effect of BCG revaccination on all-cause mortality beyond infancy: 30-year follow-up of a population-based, double-blind, randomised placebo-controlled trial in Malawi.	excluded	duplicate
60	Effect of BCG vaccination on leprosy in Kenya.	excluded	not a properly conducted clinical trial
61	Effectiveness of community-based directly observed treatment for tuberculosis in an urban setting in Tanzania: a randomised controlled trial	excluded	not about leprosy
62	The Effects of Prednisolone Treatment on Cytokine Expression in Patients with Erythema Nodosum Leprosum Reactions.	excluded	case control study
63	The effects of prednisolone treatment on serological responses and lipid profiles in Ethiopian leprosy patients with Erythema Nodosum Leprosum reactions.	excluded	case control study
64	The effects of prednisolone treatment on serological responses and lipid profiles in Ethiopian leprosy patients with Erythema Nodosum Leprosum reactions.	excluded	duplicate
65	Ending the neglect to attain the sustainable development goals: a strategic framework for integrated control and management of skin-related neglected tropical diseases	excluded	not a clinical trial
66	Ending the neglect to attain the sustainable development goals: a strategic framework for integrated control and management of skin-related neglected tropical diseases	excluded	duplicate
67	EnDPoINT: protocol for an implementation research study to integrate a holistic package of physical health, mental health and psychosocial care for podoconiosis, lymphatic filariasis and leprosy into routine health services in Ethiopia.	excluded	protocol
68	Enhancing Tuberculosis Case-Finding: a Case of Quality Improvement Initiative in Tanzania	excluded	about tuberculosis
69	Epidemiological trends of leprosy and case detection delay in East Hararghe Zone, Ethiopia: A baseline survey	excluded	survey
70	Evaluating the safety, tolerability, pharmacokinetics and efficacy of clofazimine in cryptosporidiosis (CRYPTOFAZ): study protocol for a randomized controlled trial	excluded	not about leprosy
71	Evaluating the safety, tolerability, pharmacokinetics and efficacy of clofazimine in cryptosporidiosis (CRYPTOFAZ): study protocol for a randomized controlled trial	excluded	duplicate
72	Evaluation of a new fixed duration (12 weeks) multi-drug regimen of bactericidal drugs in multibacillary leprosy	excluded	looks like an indian study, authors unreachable
73	Evaluation of a new fixed duration (12 weeks) multi-drug regimen of bactericidal drugs in multibacillary leprosy	excluded	duplicate
74	Evaluation of modified short course chemotherapy in active pulmonary tuberculosis patients with human immunodeficiency virus infection in University College Hospital, Ibadan, Nigeria--a preliminary report	excluded	not about leprosy
75	Exploration Of Renal Function In Leprosy Patients Under Treatment And Those Who Have Undergone Anti-Leprosy Treatment At The OUIDAH Leprosy Treatment Center (BENIN)	excluded	observational study
76	Exploring clustering of leprosy in the Comoros and Madagascar: a geospatial analysis.	excluded	not a clinical trial
77	A family-based intervention for prevention and self-management of disabilities due to leprosy, podoconiosis and lymphatic filariasis in Ethiopia: A proof of concept study.	excluded	non therapeutic
78	A family-based intervention for prevention and self-management of disabilities due to leprosy, podoconiosis and lymphatic filariasis versus usual care in Ethiopia: cluster-randomized controlled trial	excluded	not a clinical trial
79	Family-based intervention for prevention and self-management of disabilities due to leprosy, podoconiosis and lymphatic filariasis versus usual care in Ethiopia: study protocol for a cluster-randomised controlled trial	excluded	protocol
80	Family-based intervention for prevention and self-management of disabilities due to leprosy, podoconiosis and lymphatic filariasis versus usual care in Ethiopia: study protocol for a cluster-randomised controlled trial	excluded	duplicate
81	Family-based intervention for prevention and self-management of disabilities due to leprosy, podoconiosis and lymphatic filariasis versus usual care in Ethiopia: study protocol for a cluster-randomised controlled trial.	excluded	duplicate
82	Field evaluation of WHO-MDT of fixed duration at ALERT, Ethiopia: the AMFES project--I. MDT course completion, case-holding and another score for disability grading.	excluded	not a clinical trial
83	A field trial among leprosy patients in Nigeria with depot injections of dapsone and monoacetyldapsone	included
84	Four years' experience with dapsone as prophylaxis against leprosy.	included
85	Fungal carriage and infection among leprosy patients in Sudan	excluded	not a clinical trial
86	Global consultation of National Leprosy Programme managers, partners and affected persons on Global Leprosy Strategy 2021–2030: Report of the virtual meeting 26-30 October 2020	excluded	not a clinical trial
87	Global consultation of National Leprosy Programme managers, partners and affected persons on Global Leprosy Strategy 2021–2030: Report of the virtual meeting 26-30 October 2020	excluded	duplicate
88	How much has been achieved to prevent and control leprosy in Malawi since 2012?	excluded	not a clinical trial
89	Human immunodeficiency virus and Treponema pallidum infections in Nigerian patients with leprosy	excluded	not a clinical trial
90	Human immunodeficiency virus and Treponema pallidum infections in Nigerian patients with leprosy	excluded	duplicate
91	The impact of MDT implementation in the Tanzania National TB-Leprosy Programme.	excluded	not a clinical trial
92	Importance of consultations using mobile teams in the screening and treatment of neglected tropical skin diseases in Benin.	excluded	not a clinical trial
93	Inequities towards leprosy-affected people: A challenge during COVID-19 pandemic.	excluded	not a clinical trial
94	Investigating drug resistance of Mycobacterium leprae in the Comoros: an observational deep-sequencing study	excluded	observational study
95	Investigating drug resistance of Mycobacterium leprae in the Comoros: an observational deep-sequencing study.	excluded	observational study
96	Isolation, Control and Rehabilitation: A Social and Medical History of Leprosy Treatment and Leprosaria in Cameroon, 1916-1975	excluded	not a clinical trial
97	Knowledge of and attitude toward leprosy in a leprosy endemic district, Eastern Ethiopia: a community-based study	excluded	not a clinical trial
98	Leprosy control in Uganda; duration of treatment of inpatients and outpatients.	excluded	observational study
99	Leprosy control in Uganda.	excluded	not a clinical trial
100	Leprosy epidemiological trends and diagnosis delay in three districts of Tanzania: A baseline study	excluded	not a clinical trial
101	Leprosy in Malawi. 2. Background, design and prospects of the Karonga Prevention Trial, a leprosy vaccine trial in northern Malawi	excluded	protocol of case control study
102	Leprosy in Malawi. 2. Background, design and prospects of the Karonga Prevention Trial, a leprosy vaccine trial in northern Malawi	excluded	duplicate
103	Leprosy indicators and diagnosis delay in Mogovolas, Meconta and Murrupula district of Nampula Province, Mozambique: A baseline survey	excluded	not a clinical trial
104	Leprosy policy in Uganda.	excluded	not a clinical trial
105	Leprosy Post-Exposure Prophylaxis (LPEP) programme: study protocol for evaluating the feasibility and impact on case detection rates of contact tracing and single dose rifampicin.	excluded	not a clinical trial
106	Leprosy Post-Exposure Prophylaxis (LPEP) programme: study protocol for evaluating the feasibility and impact on case detection rates of contact tracing and single dose rifampicin.	excluded	duplicate
107	Leprosy Post-Exposure Prophylaxis (LPEP) programme: study protocol for evaluating the feasibility and impact on case detection rates of contact tracing and single dose rifampicin.	excluded	duplicate
108	The Leprosy Post-Exposure Prophylaxis (LPEP) programme: update and interim analysis	excluded	not a clinical trial
109	Leprosy post-exposure prophylaxis with single-dose rifampicin (LPEP): an international feasibility programme.	excluded	not a clinical trial
110	Leprosy post-exposure prophylaxis with single-dose rifampicin (LPEP): an international feasibility programme.	excluded	duplicate
111	Leprosy post-exposure prophylaxis with single-dose rifampicin (LPEP): an international feasibility programme.	excluded	duplicate
112	Leptin receptor gene (A/G) polymorphism rs1137101 and renal cell carcinoma	excluded	not about leprosy
113	The long-term impact of the Leprosy Post-Exposure Prophylaxis (LPEP) program on leprosy incidence: A modelling study.	excluded	not a clinical trial
114	Longitudinal immune profiles in type 1 leprosy reactions in Bangladesh, Brazil, Ethiopia and Nepal	excluded	not a clinical trial
115	Magnitude of Disability and Associated Factors among Patients in Boru Meda Hospital, South Wollo Zone, Amhara Region, Ethiopia.	excluded	not a clinical trial
116	Management of severe strongyloidiasis attended at reference centers in Spain	excluded	not about leprosy
117	Methotrexate and prednisolone study in erythema nodosum leprosum (MaPs in ENL) protocol: a double-blind randomised clinical trial	excluded	protocol
118	Methotrexate and prednisolone study in erythema nodosum leprosum (MaPs in ENL) protocol: a double-blind randomised clinical trial	excluded	duplicate
119	Modified short-course chemotherapy of pulmonary tuberculosis in Ibadan, Nigeria--a preliminary report	excluded	about tuberculosis
120	Modified short-course chemotherapy of pulmonary tuberculosis in Ibadan, Nigeria--a preliminary report	excluded	duplicate
121	Multidrug therapy for treatment of paucibacillary leprosy in western Kenya--preliminary communications	included
122	Multidrug therapy for treatment of paucibacillary leprosy in western Kenya--preliminary communications	excluded	duplicate
123	Mycobacterium leprae: Pathogenesis, diagnosis, and treatment options.	excluded	not a cliinical trial
124	Mycobacterium leprae: Pathogenesis, diagnosis, and treatment options.	excluded	duplicate
125	Mycobacterium leprae: Pathogenesis, diagnosis, and treatment options.	excluded	duplicate
126	New development in leprosy control and the issues of integration	excluded	not a clinical trial
127	[Nursing perspective on the care of people with leprosy in Ivory Coast].	excluded	not a clinical trial
128	Operational barriers to the implementation of multidrug therapy and leprosy elimination in Cameroon.	excluded	not a clinical trial
129	PEP4LEP - Chemoprophylaxis for leprosy: comparing the effectiveness and feasibility of a skin camp intervention to a health centre-based intervention	excluded	non pharmacological
130	PEP4LEP study protocol: integrated skin screening and SDR-PEP administration for leprosy prevention: comparing the effectiveness and feasibility of a community-based intervention to a health centre-based intervention in Ethiopia, Mozambique and Tanzania	excluded	duplicate
131	PEP4LEP study protocol: integrated skin screening and SDR-PEP administration for leprosy prevention: comparing the effectiveness and feasibility of a community-based intervention to a health centre-based intervention in Ethiopia, Mozambique and Tanzania.	excluded	duplicate
132	PEP4LEP study protocol: integrated skin screening and SDR-PEP administration for leprosy prevention: comparing the effectiveness and feasibility of a community-based intervention to a health centre-based intervention in Ethiopia, Mozambique and Tanzania.	excluded	duplicate
133	Performance of general health workers in leprosy control activities at public health facilities in Amhara and Oromia States, Ethiopia	excluded	not a clinical trial
134	Persisting Mycobacterium leprae among THELEP trial patients in Bamako and Chingleput. Subcommittee on Clinical Trials of the Chemotherapy of Leprosy (THELEP) Scientific Working Group of the UNDP/World Bank/WHO Special Programme for Research and Training in Tropical Diseases	excluded	is part of a major study finally published as paper 22- "The THELEP controlled clinical trials in lepromatous leprosy" and included in final analysis
135	Phylogenomics and antimicrobial resistance of the leprosy bacillus Mycobacterium leprae.	excluded	not a clinical trial
136	Phylogenomics and antimicrobial resistance of the leprosy bacillus Mycobacterium leprae.	excluded	duplicate
137	Phylogenomics and antimicrobial resistance of the leprosy bacillus Mycobacterium leprae.	excluded	duplicate
138	Post ExpOsure Prophylaxis for LEprosy in the Comoros and Madagascar	excluded	no access to full paper
139	Potential role of dermatologists and dermatological services in developing and sustaining the leprosy control referral system in resource constrained settings.	excluded	not a therapeutic
140	Preliminary report on sulphetrone therapy in lepromatous children.	included
141	Primary and secondary dapsone resistance of M. leprae in Martinique, Guadeloupe, New Caledonia, Tahiti, Senegal, and Paris between 1980 and 1985.	excluded	study about drug resistance
142	Primary dapsone resistance in Bamako and Chingleput: final report; THELEP. Subcommittee on Clinical Trials of the Chemotherapy of Leprosy (THELEP) Scientific Working Group of the UNDP/World Bank/WHO Special Programme for Research and Training in Tropical Diseases	included	as part of a bigger trial which has some components included in SR
143	[Problems in designing a protocol for a leprosy vaccine trial. (author's transl)]	excluded	not a clinical trial
144	Prospects for sustaining leprosy control in Uganda.	excluded	not a clinical trial
145	Protective efficacy of BCG against leprosy in Northern Malawi.	excluded	case control study
146	Protocol, rationale and design of BE-PEOPLE (Bedaquiline enhanced exposure prophylaxis for LEprosy in the Comoros): a cluster randomized trial on effectiveness of rifampicin and bedaquiline as post-exposure prophylaxis of leprosy contacts	excluded	protocol
147	Protocol, rationale and design of BE-PEOPLE (Bedaquiline enhanced exposure prophylaxis for LEprosy in the Comoros): a cluster randomized trial on effectiveness of rifampicin and bedaquiline as post-exposure prophylaxis of leprosy contacts	excluded	duplicate
148	Protocol, rationale and design of BE-PEOPLE (Bedaquiline enhanced exposure prophylaxis for LEprosy in the Comoros): a cluster randomized trial on effectiveness of rifampicin and bedaquiline as post-exposure prophylaxis of leprosy contacts	excluded	duplicate
149	Protocol, rationale and design of BE-PEOPLE (Bedaquiline enhanced exposure prophylaxis for LEprosy in the Comoros): a cluster randomized trial on effectiveness of rifampicin and bedaquiline as post-exposure prophylaxis of leprosy contacts	excluded	duplicate
150	Protocol, rationale and design of BE-PEOPLE (Bedaquiline enhanced exposure prophylaxis for LEprosy in the Comoros): a cluster randomized trial on effectiveness of rifampicin and bedaquiline as post-exposure prophylaxis of leprosy contacts	excluded	duplicate
151	Protocol, rationale and design of PEOPLE (Post ExpOsure Prophylaxis for LEprosy in the Comoros and Madagascar): a cluster randomized trial on effectiveness of different modalities of implementation of post-exposure prophylaxis of leprosy contacts	excluded	duplicate
152	Protocol, rationale and design of PEOPLE (Post ExpOsure Prophylaxis for LEprosy in the Comoros and Madagascar): a cluster randomized trial on effectiveness of different modalities of implementation of post-exposure prophylaxis of leprosy contacts	excluded	duplicate
153	Protocol, rationale and design of PEOPLE (Post ExpOsure Prophylaxis for LEprosy in the Comoros and Madagascar): a cluster randomized trial on effectiveness of different modalities of implementation of post-exposure prophylaxis of leprosy contacts	excluded	duplicate
154	Protocol, rationale and design of PEOPLE (Post ExpOsure Prophylaxis for LEprosy in the Comoros and Madagascar): a cluster randomized trial on effectiveness of different modalities of implementation of post-exposure prophylaxis of leprosy contacts	excluded	duplicate
155	Protocol, rationale and design of PEOPLE (Post ExpOsure Prophylaxis for LEprosy in the Comoros and Madagascar): a cluster randomized trial on effectiveness of different modalities of implementation of post-exposure prophylaxis of leprosy contacts	excluded	duplicate
156	The psychosocial needs of leprosy patients	excluded	not about therapy
157	A qualitative study on the implementation of a holistic care package for control and management of lymphoedema: experience from a pilot intervention in northern Ethiopia.	excluded	not about leprosy
158	Randomised controlled trial of single BCG, repeated BCG, or combined BCG and killed Mycobacterium leprae vaccine for prevention of leprosy and tuberculosis in Malawi. Karonga Prevention Trial Group	included
159	Randomised controlled trial of single BCG, repeated BCG, or combined BCG and killed Mycobacterium leprae vaccine for prevention of leprosy and tuberculosis in Malawi. Karonga Prevention Trial Group	excluded	duplicate
160	Randomised controlled trial of single BCG, repeated BCG, or combined BCG and killed Mycobacterium leprae vaccine for prevention of leprosy and tuberculosis in Malawi. Karonga Prevention Trial Group.	excluded	duplicate
161	Randomised controlled trial of single BCG, repeated BCG, or combined BCG and killed Mycobacterium leprae vaccine for prevention of leprosy and tuberculosis in Malawi. Karonga Prevention Trial Group.	excluded	duplicate
162	A Randomized Controlled Double Blind Trial of Ciclosporin versus Prednisolone in the Management of Leprosy Patients with New Type 1 Reaction, in Ethiopia	included
163	A Randomized Controlled Double Blind Trial of Ciclosporin versus Prednisolone in the Management of Leprosy Patients with New Type 1 Reaction, in Ethiopia	excluded	duplicate
164	Reaching those at risk: Active case detection of leprosy and contact tracing at Kokosa, a hot spot district in Ethiopia	excluded	title: not a clinical trial
165	Relapses among leprosy patients treated with multidrug therapy: experience in the leprosy control program of the All Africa Leprosy and Rehabilitation Training Center (ALERT) in Ethiopia; practical difficulties with diagnosing relapses; operational proced	excluded	title: not a clinical trial
166	Relationship between leptin G2548A and leptin receptor Q223R gene polymorphisms and obesity and metabolic syndrome risk in Tunisian volunteers	excluded	title: not about leprosy
167	Report of combined therapy in leprosy with rifampicin and isoprodian conducted at the Bisidimo-center, Ethiopia	included
168	Report on five years of operation of a leprosy control scheme in the west nile district of Uganda.	excluded	title: not a clinical trial
169	Rifampicin and clarithromycin (extended release) versus rifampicin and streptomycin for limited Buruli ulcer lesions: a randomised, open-label, non-inferiority phase 3 trial	excluded	title: about buruli ulcer
170	Rifampicin and clarithromycin (extended release) versus rifampicin and streptomycin for limited Buruli ulcer lesions: a randomised, open-label, non-inferiority phase 3 trial	excluded	title: about buruli ulcer
171	Shortening Buruli Ulcer treatment: WHO recommended vs. a novel beta-lactam-containing therapy - Phase III evaluation in West Africa	excluded	title: about buruli ulcer
172	Some principles and suggested methods of leprosy control in eastern Uganda.	excluded	title: not a clinical trial
173	Strategies for the early detection of leprosy contacts in South Ethiopia	excluded	title: not a clinical trial
174	A study of type 2 reactions in lepromatous leprosy	excluded	retrosp studies
175	[Summary of the experimental protocols for polychemotherapy of leprosy undertaken since 1977 at the Institut Marchoux, Bamako. Results as of 31 December, 1985]	excluded	title: protocol
176	The THELEP controlled clinical trials in lepromatous leprosy	included
177	The THELEP controlled clinical trials in lepromatous leprosy	excluded	duplicate
178	Towards zero leprosy. Global leprosy (‎Hansen’s Disease)‎ strategy 2021–2030	excluded	title: not a clinical trial
179	Towards zero leprosy. Global leprosy (‎Hansen’s Disease)‎ strategy 2021–2030	excluded	title: not a clinical trial
180	Towards zero leprosy. Global leprosy (‎Hansen’s Disease)‎ strategy 2021–2030	excluded	title: not a clinical trial
181	Towards zero leprosy. Global leprosy (‎Hansen’s Disease)‎ strategy 2021–2030	excluded	title: not a clinical trial
182	Towards zero leprosy. Global leprosy (‎Hansen’s Disease)‎ strategy 2021–2030	excluded	title: not a clinical trial
183	Towards zero leprosy. Global leprosy (‎Hansen’s Disease)‎ strategy 2021–2030	excluded	title: not a clinical trial
184	Transmission of Drug-Resistant Leprosy in Guinea-Conakry Detected Using Molecular Epidemiological Approaches.	excluded	title: not a clinical trial
185	The Uganda leprosy control scheme.	excluded	title: not a clinical trial
186	Use of honey for the treatment of leprosy ulcer	excluded	title: targets non-pharmacological treatment
187	Utility of a Mycobacterium leprae molecular viability assay for clinical leprosy: An analysis of cases from the Philippines, Ethiopia, and Nepal	excluded	not a clinical trial about therapy
188	Vaccination against leprosy.	excluded	paper not found
189	Vaccination against leprosy.	excluded	duplicate
190	Vaccine trials in leprosy--Venezuela, Malawi and India	excluded	is a review paper
191	Vaccine trials in leprosy--Venezuela, Malawi and India	excluded	duplicate
192	Vaccine trials in leprosy--Venezuela, Malawi and India.	excluded	duplicate
193	Vaccines against leprosy	excluded	full paper: review
194	Vaccines against leprosy	excluded	duplicate
195	Value of thermal sensibility testing in leprosy diagnosis in the field--field trial of a pocket device	excluded	title: not a clinical trial
196	Viability and drug sensitivity of M. leprae isolated from long-term WHO/MDT treated multibacillary leprosy patients	excluded	title: observational study
197	Viability and drug sensitivity of M. leprae isolated from long-term WHO/MDT treated multibacillary leprosy patients	excluded	duplicate
	A Controlled Clinical Trial of Continuous and Intermittent Rifampicin Therapy During an Initial Three Months Period in Lepromatous leprosy: Final Analysis	included	additional publication
	Follow-up on short-course 2 months' rifampicin treatment of paucibacillary leprosy	included	additional publication
	Evaluation of five treatment regimens, using either Dapsone monotherapy or several doses of Rifampicin in the treatment of paucibacillary leprosy	included
	Response to ciclosporin treatment in Ethiopian and Nepali patients with severe leprosy Type 1 reactions	included	additional publication
